# Supplementary material for: Assessing Ebola virus circulation in the Tshuapa province (Democratic Republic of the Congo): A One Health investigation of wildlife and human interactions
Source: PLoS Pathog. 2025 Nov 26;21(11):e1013628. doi: 10.1371/journal.ppat.1013628 (PMC12680337; doi:10.1371/journal.ppat.1013628)
Supplement: S2 Table — (XLSX) [file ppat.1013628.s002.xlsx]

## Sheet: S2 Table
S2 Table. Primers used in this study.
Primer	Sequence (5’ à 3’)	Reference
Filo-MOD-FWD	TITTYTCHVTICAAAAICAYTGGG	Goldstein et al 2018
Filo-MOD-RVS	GCYTCISMIAIIGTTTGIACATT	Goldstein et al 2018
FV-F1	GCMTTYCCIAGYAAYATGATGG	He et al 2015
FV-R1	GTDATRCAYTGRTTRTCHCCCAT	He et al 2015
FV-F2	TDCAYCARGCITCDTGGCAYC	He et al 2015
FV-R2	GIGCACADGADATRCWIGTCC	He et al 2015
References
Goldstein, T.; Anthony, S. J.; Gbakima, A.; Bird, B. H.; Bangura, J.; Tremeau-Bravard, A.; Belaganahalli, M. N.; Wells, H. L.; Dhanota, J. K.; Liang, E.; Grodus, M.; Jangra, R. K.; DeJesus, V. A.; Lasso, G.; Smith, B. R.; Jambai, A.; Kamara, B. O.; Kamara, S.; Bangura, W.; Monagin, C.; Shapira, S.; Johnson, C. K.; Saylors, K.; Rubin, E. M.; Chandran, K.; Lipkin, W. I.; Mazet, J. A. K. The Discove…
He B, Feng Y, Zhang H, Xu L, Yang W, Zhang Y, Li X, Tu C. Filovirus RNA in Fruit Bats, China. Emerg Infect Dis. 2015 Sep;21(9):1675-7. doi: 10.3201/eid2109.150260. PMID: 26291173; PMCID: PMC4550138.
