# Supplementary material for: Assessing Ebola virus circulation in the Tshuapa province (Democratic Republic of the Congo): A One Health investigation of wildlife and human interactions
Source: PLoS Pathog. 2025 Nov 26;21(11):e1013628. doi: 10.1371/journal.ppat.1013628 (PMC12680337; doi:10.1371/journal.ppat.1013628)
Supplement: S3 Table — (XLSX) [file ppat.1013628.s003.xlsx]

## Sheet: S3 Table
S3 Table. Number of persons interviewed in every village in Djera Sector.
Village	Nr of persons interviewed	Nr of women interviewed	Nr of men interviewed
Lokolia	18	6	12
Inkanamongo	22	3	19
Ituku	20	5	15
Watsi Kengo	24	8	16
Isaka	12	4	8
Iyute	21	3	18
Total	117	29	88
