# Supplementary material for: Assessing Ebola virus circulation in the Tshuapa province (Democratic Republic of the Congo): A One Health investigation of wildlife and human interactions
Source: PLoS Pathog. 2025 Nov 26;21(11):e1013628. doi: 10.1371/journal.ppat.1013628 (PMC12680337; doi:10.1371/journal.ppat.1013628)
Supplement: S4 Table — Species of which certain individual(s) reacted with antigens of orthoebolaviruses are marked in red. Species identification was done molecularly. (XLSX) [file ppat.1013628.s004.xlsx]

## Sheet: S4 Table
S4 Table. Details of all animals sampled, screened by PCR and screened with Luminex per order and species. Species of which certain individual(s) reacted with antigens of orthoebolaviruses are marked in red. Species identification was done molecularly.
Order	Taxon	Common name	Sampled in the field, no. individuals	Tested for filovirus RNA by PCR, no. individuals	Tested with Luminex for antibodies against EBOV, SUDV, BDBV, RESTV, no. individuals	Positive for 1 antigen of the same orthoebolavirus, no. individuals	Positive for 2 antigens of the same orthoebolavirus, no. individuals
Carnivora	Nandinia binotata	African palm civet	1	1	0	-	-
	Xenogale naso	Long-snouted mongoose	1	1	0	-	-
	Subtotal Carnivora		2	2	0	-	-
Cetartiodactyla	Capra hircus1	Goat	6	6	0	-	-
	Cephalophorus sp.	Unknown duiker	2	2	0	-	-
	Ovis aries1	Sheep	7	7	0	-	-
	Philantomba monticola	Blue duiker	2	2	0	-	-
	Sus scrofa domesticus1	Domestic pig	21	21	0	-	-
	Subtotal Cetartiodactyla		38	38	0	-	-
Chiroptera	Afronycteris nanus	Banana bat	1	1	1	0	0
	Casinycteris argynnis	Short-palated fruit bat	14	14	9	0	0
	Doryrhina camerunensis	Greater leaf-nosed bat	3	3	3	0	0
	Eidolon helvum	Straw-coloured fruit bat	69	69	34	2	0
	Epomops franqueti2	Franquet's epauletted fruit bat	188	187	154	3	0
	Glauconycteris beatrix	Beatrix's butterfly bat	2	2	2	0	0
	Hipposideros beatus	Benito leaf-nosed bat	6	6	5	0	0
	Hypsignathus monstrosus	Hammer-headed bat	14	14	12	2	0
	Kerivoula cf. cuprosa3	Unknown (cf Coppery woolly bat)	1	1	1	0	0
	Megaloglossus woermanni	Eastern Woermann's fruit bat	17	17	12	0	0
	Myonycteris torquata3	Little collared fruit bat	65	65	61	6	0
	Pseudoromicia sp.	Unknown (Serotine)	1	1	1	0	0
	Scotonycteris bergmansi	Bergmans's fruit bat	1	1	1	0	0
	Subtotal Chiroptera		382	381	296	13	0
Eulipotyphla	Crocidura dolichura complex	Unknown (Long-tailed musk shrew complex)	8	8	0	-	-
	Crocidura grassei	Grasse's white-toothed shrew	1	1	0	-	-
	Crocidura ludia complex	Unknown (Ludia's shrew complex)	13	13	0	-	-
	Crocidura maurisca complex	Unknown (Gracile naked-tailed shrew complex)	70	69	0	-	-
	Crocidura olivieri	African giant white-toothed shrew	16	16	0	-	-
	Paracrocidura cf. maxima	Unknown (cf. Greater large-headed shrew)	4	4	0	-	-
	Scutisorex somereni	Armoured hero shrew	3	3	0	-	-
	Scutisorex thori	Thor's hero shrew	3	3	0	-	-
	Sylvisorex ollula complex	Unknown (Greater forest shrew complex)	13	13	0	-	-
	Subtotal Eulipotyphla		131	130	0	-	-
Macroscelidea	Petrodromus tetradactylus	Four-toed elephant shrew	41	41	0	-	-
Pholidota	Phataginus tricuspis3	Three-cusped pangolin	3	3	0	-	-
Primates	Allenopithecus nigroviridis	Allen's swamp monkey	4	4	0	-	-
	Cercopithecus ascanius4	Red-tailed monkey	10	10	0	-	-
	Cercopithecus sp.	Wolf's monkey/Dent's monkey	4	4	0	-	-
	Galagoides demidoff	Prince Demidoff's bushbaby	1	1	0	-	-
	Subtotal Primates		19	19	0	-	-
Rodentia	Atherurus africanus	African brush-tailed porcupine	14	14	0	-	-
	Congomys lukolelae	Lukolela swamp mouse	3	3	3	1	0
	Cricetomys ansorgei3	Southern giant pouched rat	14	14	1	0	0
	Funisciurus anerythrus	Thomas's rope squirrel	8	8	8	2	0
	Funisciurus sp.	Unknown (Rope squirrel)	1	1	1	0	0
	Heliosciurus rufobrachium	Red-legged sun squirrel	1	1	1	0	0
	Hybomys lunaris	Moon mountains striped mouse	5	5	4	0	0
	Hylomyscus cf. aeta	Unknown (cf. Beaded wood mouse)	30	30	29	1	0
	Hylomyscus thornesmithae	Mother Ellen's wood mouse	9	9	8	0	0
	Lemniscomys striatus	Typical striped grass mouse	5	5	5	0	0
	Lophuromys huttereri	Hutterer's brush-furred rat	6	6	6	0	0
	Lophuromys rita	Congolese brush-furred rat	38	38	38	12	3
	Malacomys longipes	Common swamp rat	3	3	3	0	0
	Mus cf. gratus	Unknown (cf. West African pygmy mouse)	31	31	29	3	0
	Oenomys hypoxanthus	Common rufous-nosed rat	1	1	1	1	0
	Poemys sp. indet. 17	Unknown (Climbing mouse)	5	5	5	0	0
	Praomys jacksoni complex sp. 'IVb'	Unknown (Jackson's soft-furred mouse complex)	4	4	4	1	0
	Praomys minor	Least soft-furred mouse	31	31	27	2	0
	Praomys mutoni	Riverine soft-furred mouse	5	5	5	0	0
	Rattus rattus	Black rat	72	72	72	9	0
	Sciuridae sp. 1	Unknown squirrel	2	2	2	0	0
	Sciuridae sp. 2	Unknown squirrel	5	4	4	0	0
	Stochomys longicaudatus	Target rat	9	9	8	1	0
	Thamnomys poensis	Western rainforest thicket rat	4	4	4	2	0
	Subtotal Rodentia		306	305	268	35	3
Total			922	919	609	48	3
1	Species identification was done morphologically instead of molecularly.
2	See S1 Supporting information for more details
3	Species identification of one out of the total number of individuals from this species was done morphologically instead of molecularly.
4	Species identification of one out of the total number of individuals from this species was done based on COI instead of CYTB.
