# Supplementary material for: Assessing Ebola virus circulation in the Tshuapa province (Democratic Republic of the Congo): A One Health investigation of wildlife and human interactions
Source: PLoS Pathog. 2025 Nov 26;21(11):e1013628. doi: 10.1371/journal.ppat.1013628 (PMC12680337; doi:10.1371/journal.ppat.1013628)
Supplement: S5 Table — (XLSX) [file ppat.1013628.s005.xlsx]

## Sheet: S5 Table
S5 Table. Age, sex, EVD history and MFI values for the different orthoebolavirus antigens in humans.
nr	Age	Sex	Have you or someone close to you suffered from EVD?	If yes, specify (0 = no, 1 = myself, 2 = someone close)	NP EBOV (48)	GP EBOV Kiss (52)	GP EBOV May (53)	VP40 EBOV (54)	NP SUDV (55)	GP1 SUDV (56)	VP40 SUDV (57)	GP1 BDBV (62)	VP40 BDBV (63)	GP RESTV (64)	GP1 BOMV (65)
1	26	M	No	0	33.5	88.5	87	56	193	202	41.5	73.5	24	63	10
2	30	M	No	0	33	22	41	13.5	11	56.5	29	29.5	11.5	11	10.5
3	35	M	No	0	47	21.5	45	17.5	12	59	31.5	33.5	9	13	13.5
4	28	M	Yes	1	58	8.5	25	19.5	508	37	100	22	86.5	11	54
5	49	M	No	0	38	92.5	127	55	20.5	316	29	73	61.5	31	10
6	63	M	Yes	2	516	4	5	181	27	9	84	10	137	21	9
7	31	M	No	0	28	53	125	17	70	119	106.5	106	18	24	6.5
8	56	M	Yes	2	32	13	33	45	23.5	43	58	13	62	9	12.5
9	46	M	Yes	2	27	3	5	23.5	15	8	34.5	6	23	49	11
10	32	M	Yes	2	37	41	42	74	105	77	33	43	78.5	25.5	5
11	19	F	No	0	26	269	314.5	217.5	21.5	324	41.5	211	271	60	9
12	32	M	Yes	1	28	161.5	197	9	53	597.5	24	138	73	34	14.5
13	58	F	No	0	57.5	313	243.5	19.5	46	388	64.5	129	42	13	13.5
14	45	F	Yes	2	50	258.5	232	80	17	462	183	239	66	33	13
15	19	M	No	0	210.5	209	203	302	20	459	1203.5	110	122	22	22
16	32	M	Yes	2	38.5	138	196.5	137	31.5	683	53	136	42.5	89	6
17	20	M	No	0	50.5	109	154	103.5	49.5	258.5	179	76.5	46	96	4
18	20	M	No	0	298.5	383	503.5	56.5	17	816	48	275	34.5	22.5	21.5
19	76	F	No	0	140	113	176	1431	19	346.5	84.5	93	88	61.5	25
20	71	M	Yes	2	245.5	766	455	361.5	218	224.5	266.5	109	716	47	31.5
21	18	M	Yes	2	805	2218.5	1213	432	205.5	1012	183.5	475	294	46	25
22	57	F	No	0	43	123	232.5	44	46	276	84	114	61	23.5	13
23	18	M	No	0	1653	380	496	45	44.5	1125.5	115.5	183	146	32	14
24	58	F	No	0	22	52	77.5	869	11.5	254.5	120	36.5	43.5	10	8
25	21	M	No	0	77	238	260	9724	1240	369	40	209	48	25.5	10
26	18	M	Yes	2	117.5	14	15	65.5	52	53	115	35	67	37.5	13
27	65	F	No	0	59	108	151	39	102	135	45	104	54	16	6.5
28	38	M	Yes	2	45	264	245	93	18.5	550	215	230	72	41	19
29	19	M	No	0	216	524	584.5	31.5	34	1080	42.5	326	33	122	18
30	45	M	No	0	123.5	810	1069	1727	119	1887	124.5	495.5	1182	109.5	38
31	22	M	No	0	52	159	126	190	76	385.5	221.5	92	70	13	13
32	45	F	No	0	31	47.5	50.5	82	42	94	164	60	63	16	15.5
33	20	M	No	0	39	171	263	192	13	550.5	233.5	376.5	36	67	9
34	36	F	Yes	2	39	204	242	86.5	39	335	41	132	102.5	29.5	18.5
35	34	M	No	0	126	386.5	494.5	1347	15	443	70.5	252.5	59	21	14
36	19	F	No	0	35	174	201.5	578	230	229	205	100	207	29	12
37	63	F	No	0	32	13	14	41	9	40	67	17	24	9	11.5
38	26	M	No	0	43	40.5	48.5	115	25	62	39	35	49	27	8.5
39	21	M	No	0	74	1221	1644	46	28	2949.5	84.5	747	100	181	16
40	36	M	Yes	2	515	30	30	218.5	269	85	284	37	151.5	25.5	11
41	26	M	No	0	816	593.5	1251	693.5	98.5	1842	101.5	448	130	420	13
42	30	M	No	0	40.5	245	269	34.5	30	125	54	36	71	17	6.5
43	41	M	No	0	210	182	631	185	984	496.5	121.5	414.5	123	436	16
44	50	M	Yes	2	69	636.5	1149	66	156.5	2264.5	82.5	541	24	380	13
45	30	M	No	0	47	239	291	33	17	520	72	167	76.5	19	13
46	36	M	Yes	2	273	232	434	45.5	26.5	880	156	175	144.5	75	71.5
47	35	M	No	0	46	105.5	109	13.5	714	127.5	21	98	22.5	68	5
48	62	F	Yes	2	36	161	157	88	255.5	485	64.5	102	33	66	12
49	36	M	No	0	55	261	281.5	195.5	66.5	618	62	201	57.5	15	23
50	40	F	No	0	54	13	22	105	19	33	341.5	17	158.5	11.5	42.5
51	39	F	Yes	2	42	6	11	61	9	22.5	203.5	14	93	8	18.5
52	20	F	No	0	45	32	30	137.5	6.5	51	78	28	32	16	24.5
53	30	M	No	0	36	29	25	113.5	8	44	66.5	25	19	11	17
54	51	F	No	0	67	134	205	51.5	187	490	242	100	144	17	41
55	55	M	Yes	2	61	114	158	46.5	157	323	164	72	113	17	25
56	41	F	No	0	44	327	417	62	43	727	57.5	200	46	56.5	10
57	57	M	No	0	56	145	170	37.5	15	345	114	139.5	32	13	15
58	60	F	No	0	50.5	91	96	25	13.5	205	85.5	92.5	24	8	10.5
59	47	M	No	0	47	219.5	315	31	7	757	135.5	150	23	36	6
60	39	M	No	0	26	246	289	38	12.5	849	119	169	28.5	33	11.5
61	40	F	No	0	32	10.5	9	28	54	19.5	53.5	14	31	22	12
62	51	F	No	0	47.5	89	153.5	61	283	399	84.5	71	59.5	14	24.5
63	61	M	No	0	564	553	437	344	150.5	239	157.5	98	202	75.5	15.5
64	45	M	No	0	836.5	699.5	443.5	578.5	128.5	377.5	194.5	117	303	16	18.5
65	36	F	No	0	51	284.5	393.5	40.5	61	495	71	186	78.5	40.5	40.5
66	39	F	No	0	37.5	187	263	25	43	292	37.5	134.5	48.5	19	23.5
67	61	M	No	0	47.5	197.5	271.5	237	408	325	309	282	331	94	14
68	52	M	Yes	2	37	103.5	128	128	223	152	158	154	164	51	15
69	48	F	Yes	2	263.5	915	1297	165	149	1826	157.5	821	337	135	77
70	47	F	No	0	139	490.5	683	89.5	69	944	80.5	428	180.5	69.5	38
71	58	M	Yes	2	46	24	24	35	255	64	48	22.5	80	82	10
72	27	F	Yes	2	35	89	91	57	11	269	36	65.5	36.5	45.5	13
73	50	M	No	0	41	15	20	23	184	46	38.5	21	55	56.5	8
74	55	M	Yes	2	31	82	109	48	12	301	35	67	30	53	22
75	43	M	Yes	2	342	194	371.5	100.5	1764	317	47.5	196.5	108	25	18
76	32	F	Yes	2	383	219.5	403	112.5	1902	337	48	220	108	33	19
77	26	M	No	0	473	69	205.5	602.5	49	241.5	73	137	331	38	26
78	36	F	Yes	2	291	46	139	329.5	24.5	135.5	43.5	91	196	22	16
79	45	M	No	0	28	285	240.5	57.5	16.5	284	162	85	58	23	3
80	30	F	No	0	29	134	129	150.5	44	205	31	92.5	18.5	15	13.5
81	52	M	No	0	53	109	159	85	414	574	97.5	92	90.5	19	42
82	27	F	No	0	89	149	275.5	493	138	608.5	162	114	223	23	13.5
83	57	F	Yes	2	28	269	270.5	52	15.5	289.5	160	89	53	22	10.5
84	46	M	Yes	2	79	54	76	324.5	22	197	97	46	415.5	12	17
85	49	M	Yes	2	29	247	263	34	6	57.5	54.5	42	26	13	11.5
86	39	F	Yes	2	35	145	114	49	8	279	87	104	45	22	4.5
87	47	M	Yes	2	47	218	248	19	8	417	516	151	20.5	10	11.5
88	41	F	Yes	2	42	142	185.5	456	193	174.5	154	67	148	22	8
89	36	M	No	0	31.5	20	16	18	9	57	46	19	13	48	16
90	32	F	No	0	25	6	4.5	38	7	7.5	64	4	26.5	4	4.5
91	38	M	No	0	62.5	234	219	41	27	446.5	52	162	31.5	13	26
92	40	F	No	0	63	35	57.5	32	15	138	45.5	59	55	43	18.5
93	38	M	No	0	44.5	25	33.5	23	14	75	45	35.5	22.5	18	9
94	41	M	No	0	42.5	46	53.5	87	115	74.5	54	48	108	35	24
95	35	F	Yes	2	29.5	40	48	82.5	41	71	158	63	65.5	25	28.5
96	53	M	Yes	2	33.5	208	126	61	14	218	198.5	74	101.5	30	16.5
97	62	F	No	0	34	39.5	60	89	40.5	71	182.5	69	78.5	21.5	23
98	34	F	No	0	49.5	118	78	42	24	188.5	51.5	156	40.5	15	27
99	50	M	Yes	2	35.5	131	184	64	27	210	37.5	117	82.5	25	15.5
100	30	F	No	0	33.5	28	23	12	12	72	37.5	23	19.5	50	12
101	32	M	No	0	109	96	123.5	645	17	253.5	75.5	77	69	53	19.5
102	43	M	No	0	28.5	23.5	31.5	143	20.5	66	27.5	23	28.5	15	17
103	60	F	Yes	2	82.5	27	27	48	40	51	68.5	31	25.5	13	15
104	35	F	No	0	31.5	86	49	64	25	169	38.5	52.5	38.5	21	9
105	39	M	Yes	2	30.5	22.5	21	13	11	59.5	33	20.5	25.5	45	18
106	32	F	No	0	22	223	214	38	11	232	110.5	70.5	50.5	22	9
107	67	M	Yes	2	38.5	171	252	82	35	316	43.5	143.5	106.5	35	18
108	36	M	Yes	2	324.5	175	324	90.5	1637.5	276	41.5	184	96	26	16
109	48	M	Yes	2	178	442	285	325.5	197	105	226.5	47	800.5	56	23
110	42	F	No	0	53.5	250.5	328	104	53	469	67.5	225	157.5	49	36.5
111	28	F	Yes	2	33.5	92	117	388	120	110	153.5	49	167	27	7.5
112	40	F	No	0	34.5	25.5	23	61	84	57.5	34.5	32.5	95	23	5
113	41	M	Yes	1	26.5	33.5	34.5	206	28	106	36	126	40.5	29	77
114	44	M	No	0	36.5	13	21	29.5	15.5	25	33	25	27.5	21.5	26.5
115	56	M	Yes	2	35	11	13	19	14	22.5	25.5	19.5	34.5	13.5	29
116	35	M	No	0	53.5	40	34	36	122	48	84	38	45	15	28
117	24	F	No	0	40	26	15	23	91	37	41.5	28	24	11	22
118	43	M	No	0	42.5	92.5	165	164.5	29	659.5	380.5	117	124.5	97	18.5
119	33	M	Yes	2	188	105	189	55.5	1051	152.5	25.5	100.5	56	15	11
120	33	F	No	0	40.5	75.5	32	256	170	47	54.5	38	399.5	71.5	24
121	40	M	No	0	54.5	34.5	25	44	88	47	66	131	62.5	13.5	24
122	43	M	No	0	56	16	24	29	20	32	53.5	29	59	27.5	48.5
123	35	F	Yes	2	34.5	120	122	327	13	165	559.5	102.5	49	12	21
124	46	F	No	0	22.5	127	153	148	32	212	30.5	105	27	17	12
125	49	M	Yes	2	24	111	127	28.5	64	118	38.5	84	27.5	22.5	17
126	48	M	No	0	41.5	172	155	64	15	379	136	166	52.5	31	16
127	40	M	No	0	85.5	19	28	75.5	372	45.5	192.5	27	122	14.5	45
128	28	F	No	0	47.5	96	116.5	18.5	10	169	251.5	80	33.5	12	10
129	21	M	No	0	35.5	185	210	200	50	323	46	128	31	20	41
130	41	M	No	0	30	112.5	152.5	141	32	244	31.5	86	16.5	16	13
131	60	F	No	0	46.5	164	176	22	12	356	410.5	118	30.5	10	14
132	36	M	No	0	38.5	158	203	508.5	179	215	187	84	221	39.5	12.5
133	43	M	Yes	2	50.5	39	161	19.5	21	179	44.5	91	34.5	30.5	22
134	39	F	No	0	29	128	100	37.5	11	286	110	123	44.5	27	10.5
135	24	F	No	0	38.5	193	197	78	40	344	43	143	144.5	30.5	22
136	44	M	No	0	51	9	15	43	131.5	21	102.5	12	68	6.5	21
137	66	M	No	0	30.5	22	36	16	13	53	25.5	35	15.5	10	11.5
138	36	M	No	0	38	76	142	58	237	402	68.5	93	51.5	17	32.5
139	55	M	Yes	2	41.5	198	178	64	16	394	156.5	211	58.5	34	20
140	37	M	No	0	66.5	62.5	75	179.5	214	119	68.5	68.5	191	44	14
141	38	M	No	0	26.5	8	8	42.5	14	11	64.5	15.5	39	9	6
142	23	M	No	0	50	213.5	287.5	103.5	56	339.5	64.5	160	151	31	36
143	37	M	No	0	24.5	32	53	27	37.5	179	38.5	33	27.5	22	11.5
144	46	F	No	0	59.5	25	71	23	471.5	125.5	27.5	95	31.5	92	4.5
145	42	M	No	0	71.5	210	287	47	32.5	476	73	205	61.5	29	65
146	45	M	No	0	39.5	25	22	30	72	26.5	49.5	29	27.5	14	12
147	39	F	No	0	34.5	214	283	35	30	121	43.5	52.5	62.5	17	9
148	38	F	No	0	52.5	254	263	260	25	428	73.5	183	590	25	14
149	43	M	No	0	35.5	43.5	41.5	75	104	65	36.5	45	77.5	27.5	12
150	40	M	No	0	125	558	776.5	1328	112	1296.5	101.5	342	950	90	38
151	40	M	Yes	2	58.5	125	172	87	39	517	89.5	118	94	17.5	10
152	40	M	No	0	23.5	19	23.5	55	66	37	21	24.5	61.5	16	6.5
153	36	F	No	0	45.5	164	231	101	38	280	47.5	142.5	114.5	37.5	36
154	46	M	No	0	26	269	235	57	17	259	145.5	101.5	70.5	23	14.5
155	47	M	No	0	38.5	39	42	237	26.5	121.5	42.5	37.5	40.5	16	19.5
156	48	M	No	0	30	309	279	56.5	20.5	300	173.5	87	72	23	9.5
157	37	F	No	0	34.5	157.5	218	77	35	272	48.5	122.5	110	27	21
158	41	F	No	0	31.5	65	162.5	32	27	169.5	64.5	76	37.5	15	18
159	42	M	No	0	7.5	43	31	9	4	8	13.5	8	9.5	3	0
160	36	M	Yes	2	38.5	8	3	17	16	17	26.5	18	31.5	9	17
161	30	F	No	0	33.5	32	49	19	24	105.5	98.5	254	33	30.5	50.5
162	36	M	No	0	31.5	98.5	96	151.5	15	127	351.5	74	30	9.5	14.5
163	44	M	No	0	27.5	37.5	34.5	67.5	28	61.5	122.5	56	57.5	14.5	26.5
164	44	M	No	0	2095.5	354	655	58	67	1201	149.5	259	187	37	24
165	52	F	No	0	1364	586	946.5	60	70	1925	118.5	331	176	31	28
166	43	F	Yes	2	17.5	62	52	53	394	72	282.5	49	69.5	9	14.5
167	58	M	No	0	6.5	2	8	1.5	3	17	5.5	3	10.5	5	0
168	41	F	No	0	96	109	142.5	43.5	14	609	46.5	79.5	133	33.5	16
169	56	F	No	0	79.5	165	202	113	30	430.5	58.5	89	87.5	46.5	16
170	51	F	No	0	20.5	64	53	55	311	73	240.5	40.5	56	13	20
171	60	F	Yes	2	36	66	68	10	442	110.5	23.5	65	21.5	48	9
172	49	M	No	0	21.5	73	47	64	445	86	305.5	40	62.5	10	5
173	38	F	No	0	41.5	11	7	22	17	27	27.5	17	32.5	10.5	19
174	48	M	No	0	45.5	153.5	166	18.5	10	379.5	504.5	123	30.5	13	11
175	62	M	Yes	2	131	89	192	134	20	461	43.5	64	204	30	15.5
176	43	M	No	0	25.5	273	351.5	14.5	32.5	970	181	182	132.5	34	12
177	44	M	Yes	2	28.5	51	162	144	12	156	30	81	156.5	29	13
178	37	F	No	0	27.5	159	146	22.5	23.5	581	44.5	160	33.5	78	14
179	64	M	Yes	2	38.5	104	121	17	29	156	85.5	89	171.5	8	2
180	37	F	No	0	70.5	320	310	35	60	410	220.5	203	446.5	21	9.5
181	47	F	No	0	185.5	710	456	351	202	182	254.5	79	944.5	48.5	41
182	41	M	No	0	35.5	79.5	187	193	14	189.5	40.5	97	286	33	18
183	49	M	No	0	28.5	51	140	146	13	156	26.5	76.5	201.5	23	15
184	40	F	Yes	2	33.5	74	230.5	192	13	185	33	113	209	28	19
185	61	M	No	0	94	211	273.5	800.5	11	245	51	133	44	16	12
186	43	F	Yes	2	39	205	265	28	44.5	763	57	197	36	116.5	25.5
187	48	M	Yes	2	81	120	121	642.5	7.5	136	43.5	73	33	13.5	8.5
188	38	M	No	0	48	136.5	352.5	282	22.5	325	43	167	332.5	42.5	19
189	57	M	Yes	2	28	9	6.5	13	8.5	13	16	11	21.5	6	17
190	52	M	No	0	41	164.5	208.5	27	34.5	624	45	159	35.5	93	20.5
191	62	F	Yes	2	45	11	22	19	829.5	27	79	15	72.5	5	39
192	45	M	Yes	2	86	239	304	793	11	281.5	49.5	154	42	13	12
193	45	M	No	0	71.5	352.5	544	99	201	899	158.5	233	85	104.5	16
194	47	F	No	0	93	226	303.5	135	36.5	633	291	162	96.5	15.5	8
195	56	M	Yes	2	40	41	46	108	24.5	66	37	39	48.5	30	16
196	32	M	Yes	2	125	486.5	585.5	224.5	63.5	916.5	112	309	164.5	78	33
197	52	F	No	0	95	247	292.5	127	40.5	524	71.5	152	96.5	48.5	15
198	46	F	No	0	147.5	114.5	209	65	23.5	700	62.5	88	194.5	44	22
199	49	M	Yes	2	139	111.5	209	54	23	702.5	57	83	170	46	21
200	36	M	Yes	2	52	50	47	129	32.5	70	46	46	57.5	34	23
201	36	M	No	0	27	288	315	17.5	31.5	878	143	149.5	120.5	39	11
202	40	M	No	0	17	74	62	64	419.5	89	310	44	63.5	5	13
203	40	F	No	0	294.5	194	468	313	52	1165	103.5	141.5	454	75	27
204	39	M	No	0	147	147	236	639	50.5	536	205.5	126	871	25.5	22.5
205	42	M	No	0	186	145	259	83	31.5	884	77.5	104	250	63	23.5
206	45	M	Yes	2	100.5	134	223	795	9	188	52.5	131	42	17	10
207	22	M	Yes	2	89	45	64	31.5	11.5	167	35	34	120.5	35	12
208	47	M	No	0	28	32	41	228.5	30.5	93	30.5	29	27.5	11	24
209	35	F	Yes	2	235	776	507	404	197.5	207	276.5	91.5	894.5	45	28.5
210	32	F	No	0	43	27	128	17	15.5	131	25	64	16	26.5	18
211	26	F	No	0	141	312	384.5	1142	10.5	388	54	172	35.5	25.5	18
212	42	M	Yes	2	49	255	323.5	23	10.5	522	573	201	27.5	13	18
213	36	F	No	0	23	97	77	88	574.5	113.5	436	57.5	87.5	6	16
214	29	M	Yes	2	54	30	132	18	18.5	148	37	74.5	20.5	31.5	21
215	28	F	No	0	35	9	8	20	11.5	13	23.5	16.5	29.5	10	16
216	39	F	No	0	84.5	164	213	94	16	722	76	131.5	94.5	115	24
217	52	M	No	0	52.5	299	433.5	23	40	1021	186.5	172.5	97	14	15
218	32	F	No	0	108	590	921	167	387	1688.5	311	403	151	165	24
219	41	M	Yes	1	47	11	8	18	11	17.5	23.5	16	25	9	18
220	68	F	Yes	2	100	350	403.5	160	43.5	623	75	217.5	107.5	61	29
221	30	M	No	0	79	200	471	531.5	86	1117.5	772	153	90.5	136	27
222	62	F	No	0	42	101	189.5	64	318.5	502	92.5	88	52.5	17	35
223	70	M	No	0	19.5	19	17	11	9.5	41	27	15	14	29	14
224	45	M	No	0	37	23.5	93	15	11	96	27	57.5	16.5	25	10.5
225	43	F	No	0	48	112	307	247	24	276	45	149.5	331	40	21
226	48	F	No	0	33	14	12	24.5	15.5	21.5	25	14	31.5	9	30
227	30	F	Yes	1	36	14	10	21	13.5	18.5	26	14	28.5	13	26.5
228	22	M	No	0	114	113	205	52.5	20.5	692	46.5	89	149	39	19
229	37	F	No	0	17	72.5	56	61	422.5	81	302	38.5	66.5	3	12.5
230	19	F	No	0	24	99	75	85	560.5	109	426	56	91.5	8	15
231	56	M	No	0	31	25	20	20	11.5	58	35	20	22.5	46.5	19
232	56	M	Yes	2	23	87	70	72	501.5	99.5	361	53	79	8	14
233	31	F	No	0	182	611	380.5	310	130.5	148	198	62	785.5	36	23
234	26	F	No	0	73	228	250	58.5	34.5	435	63	168.5	52.5	16	44
235	29	F	No	0	30	272	333	40	8.5	80	61	52.5	36.5	10	18
236	27	M	No	0	31	73	149	44	228.5	330	65	62	43.5	9.5	26
237	37	M	No	0	103	538	814.5	176	371	1519.5	304	378	150	154	26
238	62	M	No	0	22	42	69.5	40	33.5	207	43	39	38	27	21
239	38	F	No	0	115	198	219	1063	11.5	216	61.5	129.5	58	22	18
240	33	M	No	0	87.5	50	85	34	11.5	264.5	36.5	32	98.5	29.5	11
241	38	M	Yes	2	29	129.5	154	18	23	455.5	42	128.5	27	86	16
242	66	M	No	0	70.5	105.5	111	578	4.5	105.5	27.5	71	19.5	13	10
243	50	M	Yes	2	33.5	54.5	88	48	44.5	244.5	54	49.5	42.5	34	26
244	50	M	No	0	104	265	349.5	142.5	35	782	293.5	170	109.5	12	14
245	25	M	Yes	2	29	120	148.5	20	24.5	441.5	32	117	23.5	83	13
246	47	F	No	0	27.5	39	70.5	36.5	31.5	212	44	37	33.5	28	22.5
247	50	F	No	0	83	122	165.5	687	6	129	44.5	87	33	14	9
248	39	M	No	0	19	21	26	151	20.5	66	17.5	21	21	9	15
249	68	F	Yes	2	25	26	30	72	16.5	43	25	22	32	20	9.5
250	70	F	No	0	94.5	127	192	953	8	144	39	108	25.5	16	10
251	26	F	No	0	36	29	23.5	22	90.5	28	49	19	24.5	5	10
252	29	M	No	0	37	312	322	47	10.5	80	57	44	47.5	19	25
253	51	M	No	0	23	24	32	209	23.5	76	25.5	22	27	7.5	17
254	28	M	No	0	34	120	108	15	25.5	170	86	70	198.5	5	8
255	26	F	No	0	26	324	316	65.5	18.5	341.5	201	101	65.5	23	10
256	49	M	No	0	19	210	223	29	4.5	41	45	24	26.5	6	11.5
257	40	M	No	0	104.5	263	323	157	39	761	357	176	117.5	13	13.5
258	52	M	Yes	1	85	178	166	114	26.5	352	185	119.5	89	10	9
259	65	F	No	0	52.5	14	30	23	936.5	44	103	24	90.5	8.5	56.5
260	45	F	No	0	26.5	326.5	344	65	20.5	350.5	175	110	69	24.5	8
261	19	F	No	0	110	295	354	184	50.5	570	92.5	175	128.5	61	27
262	33	F	No	0	37	35	36	87.5	21.5	50	30.5	29	36.5	22.5	11
263	44	M	No	0	44.5	33	37	104	23.5	57	36	36	49.5	26	18
264	48	M	No	0	107	322	420	973	16	386	65.5	219	53.5	18	16
265	50	M	No	0	22	28	43	26	51	79	231	33	44.5	26	13
266	31	F	No	0	29	33.5	33	80	18.5	47	29	25	33.5	20	8
267	59	M	No	0	27	257.5	302	15	32	860	164	168	107.5	38	13
268	44	F	No	0	67	99	314	62	191	174	119	88	65.5	29	21
269	26	F	No	0	195	696	421.5	324	165.5	146	216	65	951.5	38	22
270	69	M	No	0	216	133.5	246	60	1310.5	207	28.5	136	55	18	11
271	68	M	No	0	59	117	158	72	10.5	536	61	97	68.5	79	15
272	34	M	No	0	69.5	42	71.5	342	27	120	53	39	44	17	27
273	24	F	Yes	2	22	30	48	29	24.5	146	30	29	27.5	21.5	17
274	35	M	No	0	22	25	41	32	53.5	73	240	29	45.5	33	14
275	31	F	No	0	15.5	77	65.5	65.5	487.5	82.5	324.5	46	76	4.5	14
276	23	F	No	0	73.5	749	882	487.5	73.5	1896	96	501.5	788.5	89	38
277	75	F	No	0	20.5	45	36	75	216.5	46.5	168	35	69	3	5
278	27	M	No	0	35	64	138.5	19	22	101.5	33	78	25	12	11.5
279	70	M	No	0	29	67	87.5	291	77	79	110	37	119.5	10	7
280	40	M	No	0	23	58	75	158.5	12	101	25.5	38	228	7	5
281	39	F	No	0	50.5	166	303	20	33	398	32	131	46	47	13.5
282	58	F	Yes	2	34	6	10	33	8	14	79	6.5	22.5	5	8
283	22	M	No	0	55	140.5	432.5	141.5	12	191	183	149	146	68	13
284	47	M	No	0	52	175	337	95.5	40	229	39	116	91	33	15.5
285	25	F	No	0	26	126	377	133	6.5	179	199.5	127	141	65	7
286	18	F	No	0	140	79	145	46	852	114	20	81.5	45.5	11	8
287	38	M	No	0	22	50	64	13	12.5	66	17	40	12.5	6	5
288	36	F	No	0	86	541.5	749	1194	81	1128	81.5	335	825	81	28
289	39	M	No	0	36	76	91	186	14	120	30	56	286	9	7
290	65	M	No	0	34	47	64	176	31	42	62	23.5	65	5	5
291	37	M	No	0	31	71	109	16	25	86.5	31	68	21	12	7
292	44	M	Yes	2	41	126	195	467	145	127	147.5	69	153.5	17	9
293	33	M	No	0	49	78	87.5	213.5	5	94	253	53.5	24	7	13
294	30	M	No	0	35	6	5	552	22	11	40	11	66	4	7
295	43	M	No	0	23	0	11.5	25	8	9.5	48.5	6.5	21.5	0	6.5
296	50	M	No	0	55	367	515	25	43	1266.5	189.5	214	99	17	20
297	42	F	No	0	48	30	42	71.5	47.5	49.5	40	32	83	28	4.5
298	23	F	No	0	46	93	101.5	322.5	72	63	91	42	89	12	7
299	23	F	No	0	52	116	118.5	411	123	105	137	52.5	121	8	10
300	61	M	No	0	48	148	168.5	218	16	208	42	97	383	14	12
301	25	M	No	0	169.5	61	108	54	929	97	24	63.5	50	10	9
302	39	M	No	0	26	4	9	31	7	11	67	7	26	2.5	5
303	53	M	No	0	28	48	71.5	203	46.5	42	64	21.5	67	5	5
304	36	F	No	0	12	-0.5	4	11	4	3	22	2	12.5	0	3
305	62	F	No	0	54	170.5	166	332.5	19	206	44	100	433.5	16	12
306	45	F	No	0	65	55	73	139.5	97	89	62	55	145	50	14
307	46	M	No	0	56	27	40	26	15	42	45	31	22.5	13	11
308	29	M	Yes	2	43	84	279	42.5	139	127.5	59	79	39	20.5	13
309	62	M	No	0	48	29.5	43	75.5	65	56.5	36	28.5	83	30	9
310	40	F	No	0	102.5	353.5	523	123	272	987	215.5	234	107	137	21
311	40	M	No	0	68	202	228	28	73	227	227.5	129	383.5	8.5	12
312	28	M	No	0	37	8	4	46	11	7.5	61.5	8	29	2.5	8
313	66	F	No	0	140.5	91	145	46.5	871	131	22	90	50	9.5	9
314	28	F	Yes	2	41	19	35.5	19	8	33	21	20.5	13	7	9
315	38	F	No	0	49	32	35.5	107.5	63	45	39	34	92	29.5	10
316	72	M	No	0	46	27	38	213	17	71	34	22	22	9.5	20
317	32	M	No	0	46	20	33.5	14	12	54	46	31	21.5	10	8
318	50	M	Yes	2	956	238	469	40	46.5	765.5	108.5	175	127	24	16
319	33	M	No	0	51	47	95	12	5	139	74.5	37	32	22	13.5
320	67	M	No	0	5	20	31	5	10	59	4.5	27.5	5.5	32	2
321	47	M	No	0	60	42	41	43	32	87.5	40	51	35	5	18
322	55	F	No	0	108	64.5	124	39	18	143	44.5	87	40	87	11
323	55	F	No	0	56.5	22.5	44	18	14	79.5	48	42	27	15	8.5
324	55	F	No	0	48.5	9	13	63	21	23	66.5	12	44	32	19
325	31	F	No	0	27	4.5	9	30.5	9.5	10	37	6	22	16	12
326	45	F	No	0	37	21	39	18	4	44	16	25.5	14	30	5
327	60	M	No	0	54.5	335	583	19.5	48	992	48.5	212	85	63	22
328	36	M	No	0	66	9	13	74	26	19	93.5	10	56.5	28	25
329	40	F	Yes	2	78	43.5	46.5	40	31	95	49	50	38.5	2	16
330	19	F	No	0	46	5	13	60	17	17	59	12	43.5	26	10
331	41	M	Yes	2	32.5	138	289	10.5	22	437	27.5	115	35	40	9
332	61	F	No	0	31	6.5	13	24	19	20	32	6	11	1.5	7
333	59	M	No	0	60	22	27.5	72	47	43	73	23	23	5	10
334	46	M	No	0	57	334	464	29.5	54.5	818	52	222	78	67	20
335	39	M	No	0	24	6	15	10	4	13	13	8	8.5	1	3
336	72	M	No	0	91	74	42	2484	215.5	57	90.5	38	1548	40	27
337	22	F	No	0	38	6	14	56	12.5	13	99.5	9.5	41.5	4	5
338	40	F	No	0	76	53	31	1606	143	39	73	26.5	971.5	33	14
339	68	F	No	0	43	16	27	16	7	29	26	19	15	7	9
340	72	M	Yes	2	60	22	29	83	53	49	75	24.5	24.5	7	11
341	58	F	No	0	85	56	47.5	55.5	47.5	123	69	79	55.5	9	23
342	27	M	No	0	32	153	239	9	24.5	379	25	112	38	34	12
343	58	F	Yes	1	25	6	13	7	6	23.5	25	18	13.5	3.5	3
344	22	M	No	0	78	22	26	81	46	45.5	81.5	23	24	8	12
345	38	M	No	0	32.5	6	10.5	64.5	11	14	118	9	41	3.5	3
346	44	M	No	0	35	3.5	11	46	11	12.5	89	7	32	5.5	9
347	64	F	Yes	1	65	172	626	182	8	224	221	181	177	76	7.5
348	46	F	No	0	42	17	31	15	7.5	31	26	19	14	5	8
349	62	F	No	0	50	9	14	68.5	23.5	25	79	15	52	31	18
350	68	F	Yes	2	28	142	248	8.5	18.5	258.5	21.5	107	32	33.5	9
351	39	M	No	0	29	42.5	69	75.5	9	123	18	35	75	23	12
352	28	F	No	0	30	72	226	75	5	86.5	100	76	65.5	33	4
353	49	F	No	0	77.5	27	73	28	10	79	37	52	28	51	8
354	45	M	No	0	44	16	26	13	9.5	27	25	18.5	11	8	9
355	22	M	No	0	28	3	9	30	8	10	54.5	10	25	4	7
356	20	F	No	0	29	5	10	44	9	14	65	8	27	5	6
357	58	F	No	0	38	4	9.5	40	11	11	66	8	32	3.5	7
358	43	F	No	0	794	149	284.5	24	32	535	86	72	91	18	12
359	57	M	No	0	16	16	6	307	29.5	9	11.5	7	187	11.5	4
360	41	F	No	0	20	11	19	22	16	23	31	22	25	2	7
361	56	M	No	0	20	7	14	17	10	18	33	14.5	21	4	4.5
362	70	M	No	0	39	42	57	82	2.5	71.5	126.5	40	17.5	2	9
363	71	M	No	0	37	5	11.5	30	7	14	71	8	27	3	6
364	58	F	No	0	36	105.5	113	39	9	186	72	80	27.5	17	8
365	63	M	No	0	168	116.5	200.5	68	1353	139.5	28	101	63	12	12.5
366	27	F	No	0	35	14.5	26	118	10.5	39	22	18	17	5	11
367	47	M	No	0	34	27	39	24	0	110	19	31	26.5	17	6
368	38	F	No	0	26	8	11	6	5	20	23	17.5	10.5	4.5	3.5
369	48	M	No	0	89	96	101.5	2564	49	198	99.5	65	1559.5	72	16.5
370	38	M	No	0	135	63	106	44.5	14	125	45	65	44	86	12
371	45	F	No	0	58	202	215.5	52.5	10	42	68	30	37.5	10.5	12.5
372	31	F	No	0	101	252	297.5	41.5	119	329	221	195	353	15	12.5
373	47	M	No	0	72	90	116	418.5	87	89	145	41	147	16	13
374	24	M	No	0	61	10	10	18.5	15	16	30	20	30	9	16
375	19	M	No	0	89	189	275.5	29.5	10.5	336	304.5	140.5	28	12	13
376	53	M	No	0	68	8.5	10.5	15.5	10	12	22	18	24	6.5	11
377	66	M	No	0	63	83.5	120	22	17	138	43	56.5	39	20	7.5
378	64	F	No	0	58	8	20	47.5	16	15	111	13	37	8	6
379	41	F	No	0	65	33	56	161.5	19	86	37	35	26	11.5	17
380	37	F	No	0	35	22	101	4.5	11	39	17	51.5	5.5	14	9.5
