# Supplementary material for: Assessing Ebola virus circulation in the Tshuapa province (Democratic Republic of the Congo): A One Health investigation of wildlife and human interactions
Source: PLoS Pathog. 2025 Nov 26;21(11):e1013628. doi: 10.1371/journal.ppat.1013628 (PMC12680337; doi:10.1371/journal.ppat.1013628)
Supplement: S6 Table — (XLSX) [file ppat.1013628.s006.xlsx]

## Sheet: S6 Table
S6 Table. Number and percentage of samples reactive with at least two antigens of the same orthoebolavirus out of 380 total samples from humans.
Virus	EBOV				SUDV		BDBV
Antigens	NP + GP-K + GP-M + VP40	NP + GP-K + GP-M	NP + GP-M	GP-K + GP-M + VP40	NP + GP	GP + VP40	GP + VP40
n (%)	1 (0.3)	3 (0.8)	3 (0.8)	1 (0.3)	1 (0.3)	2 (0.5)	2 (0.5)
n (%) per orthoebolavirus	8 (2.1)				3 (0.8)		2 (0.5)
