# Supplementary material for: Assessing Ebola virus circulation in the Tshuapa province (Democratic Republic of the Congo): A One Health investigation of wildlife and human interactions
Source: PLoS Pathog. 2025 Nov 26;21(11):e1013628. doi: 10.1371/journal.ppat.1013628 (PMC12680337; doi:10.1371/journal.ppat.1013628)
Supplement: S7 Table — (XLSX) [file ppat.1013628.s007.xlsx]

## Sheet: S7 Table
S7 Table. Reactivity to zero, one or two antigens of the same orthoebolavirus depending on the history of contact with Ebola.
	History of EVD
Reactivity with #antigens	No EVD	Relative with EVD	Suffered from EVD	Total
0	200	54	6	260
1	78	28	2	108
≥2 of same virus species	10	2	0	12
Total	288	84	8	380
