# Supplementary material for: Assessing Ebola virus circulation in the Tshuapa province (Democratic Republic of the Congo): A One Health investigation of wildlife and human interactions
Source: PLoS Pathog. 2025 Nov 26;21(11):e1013628. doi: 10.1371/journal.ppat.1013628 (PMC12680337; doi:10.1371/journal.ppat.1013628)
Supplement: S8 Table — (XLSX) [file ppat.1013628.s008.xlsx]

## Sheet: S8 Table
S8 Table. Overview of the different models used to test the effect of EVD, age, and sex on MFI and seropositivity in humans for each antigen.
Response	Antigen	NP		GP-Kiss		GP-May		VP40
	Test stat	Pval	ΔAIC	Pval	ΔAIC	Pval	ΔAIC	Pval	ΔAIC
MFI (LM)	EVD	0.11	0.03	0.10	0.10	0.12	-0.21	0.27	-0.92
	Age	0.12	-0.23	0.05	1.35	0.05	1.29	0.35	-1.12
	Sex	0.45	-1.28	0.94	-1.98	0.84	-1.95	0.98	-1.99
Seropositivity (GLM)	EVD	0.54	-2.73	0.33	-2.18	0.92	-3.89	0.21	-1.21
	Age	0.42	-1.61	0.12	0.07	0.22	-0.67	0.15	-0.46
	Sex	0.6	1.48	0.81	-1.95	0.42	1.38	0.99	-1.99
