# Supplementary material for: Assessing Ebola virus circulation in the Tshuapa province (Democratic Republic of the Congo): A One Health investigation of wildlife and human interactions
Source: PLoS Pathog. 2025 Nov 26;21(11):e1013628. doi: 10.1371/journal.ppat.1013628 (PMC12680337; doi:10.1371/journal.ppat.1013628)
Supplement: S9 Table — (XLSX) [file ppat.1013628.s009.xlsx]

## Sheet: S9 Table
S9 Table. List of animals identified as wild meat from Inkanamongo hunters during the ecological study in 2021.
Order	Species	Common name
Artiodactyla	Cephalophorus sp.	Unknown duiker
Artiodactyla	Philantomba monticola	Blue duiker
Carnivora	Xenogale naso	Long-snouted mongoose
Carnivora	Nandinia binotata	African palm civet
Chiroptera	Eidolon helvum	Straw-coloured fruit bat
Chiroptera	Myonycteris torquata	Little collared fruit bat
Chiroptera	Hypsignathus monstrosus	Hammer-headed bat
Chiroptera	Epomops franqueti	Franquet's epauletted fruit bat
Chiroptera	Kerivoula cf. cuprosa	Unknown (cf Coppery woolly bat)
Eulipotyphla	Crocidura olivieri	African giant white-toothed shrew
Macroscelidae	Petrodromus tetradactylus	Four-toed elephant shrew
Pholidota	Phataginus tricuspis	Three-cusped pangolin
Primates	Galagoides demidoff	Prince Demidoff's bushbaby
Primates	Allenopithecus nigroviridis	Allen's swamp monkey
Primates	Cercopithecus sp.	Wolf's monkey/Dent's monkey
Primates	Cercopithecus ascanius	Red-tailed monkey
Rodentia	Rattus rattus	Black rat
Rodentia	Cricetomys ansorgei	Southern giant pouched rat
Rodentia	Mus cf. gratus	Unknown (cf. West African pygmy mouse)
Rodentia	Funisciurus anerythrus	Thomas's rope squirrel
Rodentia	Malacomys longipes	Common swamp rat
Rodentia	Lophuromys huttereri	Hutterer's brush-furred rat
Rodentia	Lophuromys rita	Congolese brush-furred rat
Rodentia	Hybomys lunaris	Moon mountains striped mouse
Rodentia	Oenomys hypoxanthus	Common Rufous-nosed Rat
Rodentia	Atherurus africanus	African brush-tailed porcupine
Squamata	Unknown*	Unknown monitor lizard
*molecular identification not done
