# Supplementary material for: Assessing Ebola virus circulation in the Tshuapa province (Democratic Republic of the Congo): A One Health investigation of wildlife and human interactions
Source: PLoS Pathog. 2025 Nov 26;21(11):e1013628. doi: 10.1371/journal.ppat.1013628 (PMC12680337; doi:10.1371/journal.ppat.1013628)
Supplement: S10 Table — Their translation in local language (Lingala or Kimongo), their common name in French, in English, and their Latin species name are given when known. (XLSX) [file ppat.1013628.s010.xlsx]

## Sheet: S10 Table
S10 Table. Animal taxa reported as occurring in or around the Salonga National Park. Their translation in local language (Lingala or Kimongo), their common name in French, in English and their Latin species name are given when known.
Source	Region	Taxonomic order	Local name	Common name (french)	Common name (english)	Latin name
Henri Kimina Inkanamongo data, 2021	Inkanamongo	Rodentia	Boboko	Grand écureuil	Large squirrel (unspecified)	NA
Ngabinzeke et al, 2014	Oshwe	Carnivora	Bodia	Genette	Genet	Genetta sp.
Henri Kimina Inkanamongo data, 2021	Inkanamongo	Cetartiodactyla	Bofala	Céphalophe à front noir	Black-fronted duiker	Cephalophorus nigrifrons
Haart et al, 2008	Salonga	Cetartiodactyla	Bofala	Céphalophe bai ou céphalophe à dos noir	Bay duiker	Cephalophus dorsalis
Kizonki & Ibata, 2010	Salonga	Cetartiodactyla	Bofala	Céphalophe bai ou céphalophe à dos noir	Bay duiker	Cephalophus dorsalis
Inogwabini, 2006	Salonga	Cetartiodactyla	Bofala (Mbengele)	Céphalophe de Peter	Peters' duiker	Cephalophorus callipygus
Bonyenge et al, 2007	Salonga	Cetartiodactyla	Bofala (Mbengele)	Céphalophe bai ou céphalophe à dos noir	Bay duiker	Cephalophus dorsalis
Mbayma & Maisels, 2008	Salonga	Cetartiodactyla	Bofala (Mbengele)	Céphalophe bai ou céphalophe à dos noir	Bay duiker	Cephalophus dorsalis
Inogwabini, 2006	Salonga	Chiroptera	Bokoma	Chauve-souris à tête de marteau	Hammer-headed bat	Hypsignathus monstrosus
Inogwabini, 2006	Salonga	Carnivora	Bolia	Mangouste à long museau	Long-snouted mongoose	Xenogale naso
Inogwabini, 2006	Salonga	Carnivora	Bolia wa nkenge	Mangouste ichneumon	Egyptian mongoose	Herpestes ichneumon
Haart et al, 2008	Salonga	Carnivora	Bolia ya mai	Mangouste des marais	Marsh mongoose	Atilax paludinosus
Inogwabini, 2006	Salonga	Carnivora	Bomanga	Genette tigrine	Blotched genet	Genetta tigrina
Henri Kimina Inkanamongo data, 2021	Inkanamongo	Cetartiodactyla	Bombende	Céphalophe de Peter	Peters' duiker	Cephalophorus callipygus
Kizonki & Ibata, 2010	Salonga	Cetartiodactyla	Bombende, Nkulufa	Céphalophe à front noir	Black-fronted duiker	Cephalophorus nigrifrons
Inogwabini, 2006	Salonga	Cetartiodactyla	Bombende, Nkulufa, Nginda	Céphalophe bai ou céphalophe à dos noir	Bay duiker	Cephalophus dorsalis
Bonyenge et al, 2007	Salonga	Cetartiodactyla	Bombende, Nkulufa, Nginda	Céphalophe à front noir	Black-fronted duiker	Cephalophorus nigrifrons
Haart et al, 2008	Salonga	Cetartiodactyla	Bombende, Nkulufa, Nginda	Céphalophe à front noir	Black-fronted duiker	Cephalophorus nigrifrons
Mbayma & Maisels, 2008	Salonga	Cetartiodactyla	Bombende, Nkulufa, Nginda	Céphalophe à front noir	Black-fronted duiker	Cephalophorus nigrifrons
Inogwabini, 2006	Salonga	Rodentia	Bombolo	Damans des arbres	Western tree hyrax	Dendrohyrax dorsalis
Henri Kimina Inkanamongo data, 2021	Inkanamongo	Rodentia	Bombolo	Damans des arbres	Western tree hyrax	Dendrohyrax dorsalis
Inogwabini, 2006	Salonga	Primates	Bongale (ekele, Bontoko)	Cercopithèque noir et vert, cercopithèque de Allen, singe des marais	Allen's swamp monkey	Allenopithecus nigroviridis
Henri Kimina Inkanamongo data, 2021	Inkanamongo	Rodentia	Bongino	Rat	Rat	NA
Inogwabini, 2006	Salonga	Carnivora	Bonkono, Nsimba	Genette servaline	Servaline genet	Genetta servalina
Inogwabini, 2006	Salonga	Rodentia	Bontomba	Rat de Gambie	Giant pouched rat	Cricetomys gambianus
Ngabinzeke et al, 2014	Oshwe	Rodentia	Bontomba	Rat de Gambie	Giant pouched rat	Cricetomys gambianus
Haart et al, 2008	Salonga	Primates	Bosila	Cercopithèque de Brazza	De Brazza's monkey	Cercopithecus neglectus
Kizonki & Ibata, 2010	Salonga	Primates	Bosila	Cercopithèque de Brazza	De Brazza's monkey	Cercopithecus neglectus
Inogwabini, 2006	Salonga	Eulipotyphla	Bosutumpo	Musaraignes à dents blanches	White-toothed shrew	Crocidura congobelgica
Inogwabini, 2006	Salonga	Carnivora	Botele	Loutre à cou tacheté	Spot-necked otter	Lutra maculicollis
Haart et al, 2008	Salonga	Carnivora	Bowane, Ibobi	Civette d'Afrique	African civet	Civettictis civetta
Ngabinzeke et al, 2014	Oshwe	Bird	Diata	Callao à cuisses blanches	White-thighed hornbill	Bycanistes albobialis
Inogwabini, 2006	Salonga	Primates	Djofe	Colobe bai à mains noires	Tshuapa red colobus or Thollon's red colobus	Piliocolobus tholloni
Kizonki & Ibata, 2010	Salonga	Primates	Djofe	Colobe bai à mains noires	Tshuapa red colobus or Thollon's red colobus	Piliocolobus tholloni
Bonyenge et al, 2007	Salonga	Primates	Djofe, Kolongo	Colobe bai à mains noires	Tshuapa red colobus or Thollon's red colobus	Piliocolobus tholloni
Haart et al, 2008	Salonga	Primates	Djofe, Kolongo	Colobe bai à mains noires	Tshuapa red colobus or Thollon's red colobus	Piliocolobus tholloni
Mbayma & Maisels, 2008	Salonga	Primates	Djofe, Kolongo	Colobe bai à mains noires	Tshuapa red colobus or Thollon's red colobus	Piliocolobus tholloni
Inogwabini, 2006	Salonga	Primates	Edja (bi)	Chimpanzé nain ou bonobo	Bonobo or pygmy chimpanzee	Pan paniscus
Kizonki & Ibata, 2010	Salonga	Primates	Edja (Esumbu)	Chimpanzé nain ou bonobo	Bonobo or pygmy chimpanzee	Pan paniscus
Haart et al, 2008	Salonga	Primates	Edja, Esumbu, Mokomboso	Chimpanzé nain ou bonobo	Bonobo or pygmy chimpanzee	Pan paniscus
Haart et al, 2008	Salonga	Primates	Ekele	Cercopithèque noir et vert, cercopithèque de Allen, singe des marais	Allen's swamp monkey	Allenopithecus nigroviridis
Inogwabini, 2006	Salonga	Rodentia	Ekotshi	Finisciure à dos rayé	Thomas'rope squirrel	Funisciurus anerythrus
Henri Kimina Inkanamongo data, 2021	Inkanamongo	Rodentia	Ekotshi	Ecureuil (unspecified)		NA
Kyamakya, Kashinda & Vitekere, 2018	Kisangani	Cetartiodactyla	Elebé	Chevrotain aquatique	Water chevrotain	Hyemoschus aquaticus
Inogwabini, 2006	Salonga	Primates	Engende	Galago de Thomas	Thoma's Galago	Galagoides thomasi
Inogwabini, 2006	Salonga	Cetartiodactyla	Entambe	Chevrotain aquatique	Water chevrotain	Hyemoschus aquaticus
Henri Kimina Inkanamongo data, 2021	Inkanamongo	Cetartiodactyla	Entombe	Chevrotain aquatique	Water chevrotain	Hyemoschus aquaticus
Kizonki & Ibata, 2010	Salonga	Rodentia	Esende	Ecureuil foisseur de barbarie	Barbary ground squirrel	Atlantoxerus getulus
Kizonki & Ibata, 2010	Salonga	Rodentia	Esende	Ecureuil non identifié	Unidentified squirrel	Funiscurus sp.
Henri Kimina Inkanamongo data, 2021	Inkanamongo	Rodentia	Esende, Misende	Ecureuil	Squirrel	NA
Inogwabini, 2006	Salonga	Carnivora	Esisi	Ratel	Honey badger	Mellivora capensis
Haart et al, 2008	Salonga	Carnivora	Esisi, Lokusa, Mpolo	Ratel	Honey badger	Mellivora capensis
Kizonki & Ibata, 2010	Salonga	Primates	Etamba	Chevrotain aquatique	Water chevrotain	Hyemoschus aquaticus
Bonyenge et al, 2007	Salonga	Cetartiodactyla	Etambe	Chevrotain aquatique	Water chevrotain	Hyemoschus aquaticus
Haart et al, 2008	Salonga	Cetartiodactyla	Etambe	Chevrotain aquatique	Water chevrotain	Hyemoschus aquaticus
Mbayma & Maisels, 2008	Salonga	Cetartiodactyla	Etambe	Chevrotain aquatique	Water chevrotain	Hyemoschus aquaticus
Henri Kimina Inkanamongo data, 2021	Inkanamongo	Carnivora	Hikunya	Mangouste	Mongoose	NA
Haart et al, 2008	Salonga	Pholidota	Ikaka	Pangolin géant	Giant pangolin	Smutsia gigantea
Kizonki & Ibata, 2010	Salonga	Pholidota	Ikaka	Pangolin géant	Giant pangolin	Smutsia gigantea
Mbayma & Maisels, 2008	Salonga	Pholidota	Ikaka	Pangolin géant	Giant pangolin	Smutsia gigantea
Bonyenge et al, 2007	Salonga	Rodentia	Iko	Athérure africain	African brush-tailed porcupine	Atherurus africanus
Henri Kimina Inkanamongo data, 2021	Inkanamongo	Rodentia	Iko	Athérure africain	African brush-tailed porcupine	Atherurus africanus
Haart et al, 2008	Salonga	Rodentia	Iko	Athérure africain	African brush-tailed porcupine	Atherurus africanus
Kizonki & Ibata, 2010	Salonga	Rodentia	Iko	Athérure africain	African brush-tailed porcupine	Atherurus africanus
Mbayma & Maisels, 2008	Salonga	Rodentia	Iko	Athérure africain	African brush-tailed porcupine	Atherurus africanus
Ngabinzeke et al, 2014	Oshwe	Rodentia	Iko	Athérure africain	African brush-tailed porcupine	Atherurus africanus
Inogwabini, 2006	Salonga	Rodentia	Ikoo	Athérure africain	African brush-tailed porcupine	Atherurus africanus
Henri Kimina Inkanamongo data, 2021	Inkanamongo	NA	Impate	NA	NA	NA
Henri Kimina Inkanamongo data, 2021	Inkanamongo	Tubulidentata	Impenge	Oryctérope	Aardvark	Orycteropus afer
Bonyenge et al, 2007	Salonga	Tubulidentata	Impenge, Iluwa	Oryctérope	Aardvark	Orycterops afer
Mbayma & Maisels, 2008	Salonga	Tubulidentata	Impenge, Iluwa	Oryctérope	Aardvark	Orycteropus afer
Henri Kimina Inkanamongo data, 2021	Inkanamongo	NA	Ingese	NA	NA	NA
Inogwabini, 2006	Salonga	Rodentia	Inkengo	Souris rayée	Typical striped grass mouse	Lemniscomys striatus
Inogwabini, 2006	Salonga	Rodentia	Inkesi	NA	Lorrain dormouse	Graphiurus lorraineus
Haart et al, 2008	Salonga	Primates	Inku	Singe à ventre doré ou Cercocèbe à ventre doré	Golden-bellied mangabey	Cercocebus chyrogaster
Kizonki & Ibata, 2010	Salonga	Primates	Inku	Singe à ventre doré ou Cercocèbe à ventre doré	Golden-bellied mangabey	Cercocebus chyrogaster
Ngabinzeke et al, 2014	Oshwe	Cetartiodactyla	Inkuta	Chevrotain aquatique	Water chevrotain	Hyemoschus aquaticus
Haart et al, 2008	Salonga	Primates	Isele	Galago de Demidoff	Prince Demidoff's bushbaby	Galagoides demidoff
Ngabinzeke et al, 2014	Oshwe	Snake	Itupa	Vipère du Gabon	Gaboon viper or Gaboon ader	Bitis gabonica
Ngabinzeke et al, 2014	Oshwe	Primates	Iw uka	Colobe d'Angola	Angola colobus or Angolan black-and-white colobus	Colobus angolensis
Haart et al, 2008	Salonga	Carnivora	Iyeni	Genette servaline	Servaline genet	Genetta servalina
Haart et al, 2008	Salonga	Carnivora	Iyoko	Loutre du Congo	Swamp otter	Aonyx congica congica
Ngabinzeke et al, 2014	Oshwe	Primates	Kes kes	Moustac	Moustached monkey	Cercopithecus cephus
Mbayma & Maisels, 2008	Salonga	Chelonate	Koba ya mai	Tortue aquatique	NA	Pelusios? Trionyx? Cycloderma?
Bonyenge et al, 2007	Salonga	Chelonate	Koba ya mokili	Tortue de forêt à carapace articulée	Forest hinge-back tortoise	Kinixys cf erosa
Mbayma & Maisels, 2008	Salonga	Chelonate	Koba ya mokili	Tortue de forêt à carapace articulée	Forest hinge-back tortoise	Kinixys cf erosa
Ngabinzeke et al, 2014	Oshwe	Chelonate	Koba ya zamba	Tortue de Bell ou kinixys de Bell	Bell's hinge-back tortoise	Kinixys beliana
Kyamakya, Kashinda & Vitekere, 2018	Kisangani	Cetartiodactyla	Koto	Céphalophe bai ou céphalophe à dos noir	Bay duiker	Cephalophus dorsalis
Ngabinzeke et al, 2014	Oshwe	Bird	Libata mayi	Canard d'Hartlaud	Hartlaub's Duck	Pteronetta hortlaubii
Ngabinzeke et al, 2014	Oshwe	Carnivora	Libobi	Civette d'Afrique	African civet	Civettictis civetta
Kizonki & Ibata, 2010	Salonga	Rodentia	Liboko, Esende	Grand écureuil de Stanger	Forest giant squirrel	Protoxerus stangeri
Inogwabini, 2006	Salonga	Primates	Libuka	Colobe d'Angola	Angola colobus or Angolan black-and-white colobus	Colobus angolensis
Bonyenge et al, 2007	Salonga	Primates	Libuka	Colobe d'Angola	Angola colobus or Angolan black-and-white colobus	Colobus angolensis
Haart et al, 2008	Salonga	Primates	Libuka	Colobe d'Angola	Angola colobus or Angolan black-and-white colobus	Colobus angolensis
Mbayma & Maisels, 2008	Salonga	Primates	Libuka	Colobe d'Angola	Angola colobus or Angolan black-and-white colobus	Colobus angolensis
Inogwabini, 2006	Salonga	Carnivora	Likaala (enkanda)	Mangue d'Alexandre	Alexander's kusimanse	Crossarchus alexandri
Henri Kimina Inkanamongo data, 2021	Inkanamongo	Macroscelidea	Likoto	Pétrodrome	NA	NA
Kizonki & Ibata, 2010	Salonga	Primates	Likuka	Colobe d'Angola	Angola colobus or Angolan black-and-white colobus	Colobus angolensis
Inogwabini, 2006	Salonga	Primates	Linku	Singe à ventre doré ou Cercocèbe à ventre doré	Golden-bellied mangabey	Cercocebus chyrogaster
Inogwabini, 2006	Salonga	Carnivora	Lioko (Lienge)	Loutre du Congo	Swamp otter	Aonyx congica congica
Inogwabini, 2006	Salonga	Carnivora	Liowoo	Civette d'Afrique	African civet	Civettictis civetta
Inogwabini, 2006	Salonga	Primates	Lisile	Galago de Demidoff	Prince Demidoff's bushbaby	Galagoides demidoff phasma
Inogwabini, 2006	Salonga	Cetartiodactyla	Lisoko	Céphalophe à dos jaune	Yellow-backed duiker	Cephalophus silvicultor
Inogwabini, 2006	Salonga	Frog	Litaka	Rainette	NA	NA
Inogwabini, 2006	Salonga	Macroscelidea	Litoko	Pétrodome à quatre orteils	Four-toed elephant shrew	Petrodromus tetradactylus tordayi
Ngabinzeke et al, 2014	Oshwe	Bird	Lokanga	Pintade de Numidie ou pintade commune	Helmeted guineafowl	Numida meleagris
Mbayma & Maisels, 2008	Salonga	Crocodilia	Lokekebe	Crocodile sp.	NA	Crocodius sp.
Kizonki & Ibata, 2010	Salonga	Crocodilia	Lokekele	Crocodile nain	African dwarf crocodile	Osteolaemus tetrapsis osbomi
Ngabinzeke et al, 2014	Oshwe	Crocodilia	Lokese	Crocodile nain	African dwarf crocodile	Osteolaemus tetrapsis osbomi
Inogwabini, 2006	Salonga	Rodentia	Lokio	Ecureuil volant de Derby	Lord Derby's anomalure	Anomalurus derbianus
Kizonki & Ibata, 2010	Salonga	Rodentia	Lokio	Ecureuil volant de Derby	Lord Derby's anomalure	Anomalurus derbianus
Haart et al, 2008	Salonga	Rodentia	Lokiyo	Ecureuil volant de Derby	Lord Derby's anomalure	Anomalurus derbianus
Ngabinzeke et al, 2014	Oshwe	Bird	Lokoku	Francolin de Latham	Latham's francolin	Francolinus lathami
Ngabinzeke et al, 2014	Oshwe	Chiroptera	Lolema	Chauve-souris de Franquet ou roussette à épaulettes de Franquet	Franquet's Epauletted Fruit Bat	Epomops franqueti
Ngabinzeke et al, 2014	Oshwe	Squamata	Lombe	Varan du nil	Nile monitor	Varanus niloticus
Henri Kimina Inkanamongo data, 2021	Inkanamongo	Squamata	Lome	Varan	Monitor lizard	NA
Inogwabini, 2006	Salonga	Carnivora	Lowa	Chat doré	Golden cat	Felis laurata
Henri Kimina Inkanamongo data, 2021	Inkanamongo	Carnivora	Lowa	Genette géante	Giant forest genet	Genetta victoriae
Kizonki & Ibata, 2010	Salonga	Carnivora	Lyeni	Genette servaline	Servaline genet	Genetta servalina
Kyamakya, Kashinda & Vitekere, 2018	Kisangani	Primates	Magistrat	Colobe guéréza	Mantled guereza or eastern black-and-white colobus	Colobus guereza
Kyamakya, Kashinda & Vitekere, 2018	Kisangani	Primates	Makako	Cercopithèque ascagne	Red-tailed monkey	Cercopithecus ascanius
Inogwabini, 2006	Salonga	Primates	Mbeka	Cercopithèque ascagne	Red-tailed monkey	Cercopithecus ascanius
Bonyenge et al, 2007	Salonga	Primates	Mbeka	Cercopithèque de Wolf, Mone de Wolf ou Mone de Meyer	Wolf's mona monkey	Cercopithecus mona wolfi
Haart et al, 2008	Salonga	Primates	Mbeka	Cercopithèque de Wolf, Mone de Wolf ou Mone de Meyer	Wolf's mona monkey	Cercopithecus mona wolfi
Mbayma & Maisels, 2008	Salonga	Primates	Mbeko	Cercopithèque de Wolf, Mone de Wolf ou Mone de Meyer	Wolf's mona monkey	Cercopithecus mona wolfi
Ngabinzeke et al, 2014	Oshwe	Cetartiodactyla	Mbende	Céphalophe à dos jaune	Yellow-backed duiker	Cephalophus silvicultor
Bonyenge et al, 2007	Salonga	Cetartiodactyla	Mbende, Lisoko	Céphalophe à dos jaune	Yellow-backed duiker	Cephalophus silvicultor
Haart et al, 2008	Salonga	Cetartiodactyla	Mbende, Lisoko	Céphalophe à dos jaune	Yellow-backed duiker	Cephalophus silvicultor
Kizonki & Ibata, 2010	Salonga	Cetartiodactyla	Mbende, Lisoko	Céphalophe à dos jaune	Yellow-backed duiker	Cephalophus silvicultor
Mbayma & Maisels, 2008	Salonga	Cetartiodactyla	Mbende, Lisoko	Céphalophe à dos jaune	Yellow-backed duiker	Cephalophus silvicultor
Kyamakya, Kashinda & Vitekere, 2018	Kisangani	Cetartiodactyla	Mbengele	Céphalophe à front noir	Black-fronted duiker	Cephalophorus nigrifrons
Ngabinzeke et al, 2014	Oshwe	Cetartiodactyla	Mbengele	Céphalophe de Peter	Peters' duiker	Cephalophorus callipygus
Haart et al, 2008	Salonga	Carnivora	Mbio	Nandinie ou civette palmiste africaine	African palm civet	Nandinia binotata
Kizonki & Ibata, 2010	Salonga	Carnivora	Mbio	Nandinie ou civette palmiste africaine	African palm civet	Nandinia binotata
Inogwabini, 2006	Salonga	Cetartiodactyla	Mboloko	Céphalophe bleu	Blue duiker	Philantomba monticola
Bonyenge et al, 2007	Salonga	Cetartiodactyla	Mboloko	Céphalophe bleu	Blue duiker	Philantomba monticola
Henri Kimina Inkanamongo data, 2021	Inkanamongo	Cetartiodactyla	Mboloko	Céphalophe bleu	Blue duiker	Philantomba monticola
Haart et al, 2008	Salonga	Cetartiodactyla	Mboloko	Céphalophe bleu	Blue duiker	Philantomba monticola
Kizonki & Ibata, 2010	Salonga	Cetartiodactyla	Mboloko	Céphalophe bleu	Blue duiker	Philantomba monticola
Kyamakya, Kashinda & Vitekere, 2018	Kisangani	Cetartiodactyla	Mboloko	Céphalophe bleu	Blue duiker	Philantomba monticola
Mbayma & Maisels, 2008	Salonga	Cetartiodactyla	Mboloko	Céphalophe bleu	Blue duiker	Philantomba monticola
Ngabinzeke et al, 2014	Oshwe	Cetartiodactyla	Mboloko	Céphalophe bleu	Blue duiker	Philantomba monticola
Inogwabini, 2006	Salonga	Cetartiodactyla	Mbuli	Sitatunga	Sitatunga	Tragelaphus spekei
Henri Kimina Inkanamongo data, 2021	Inkanamongo	Cetartiodactyla	Mbuli	Bongo	Bongo	Tragelaphus euryceros
Haart et al, 2008	Salonga	Cetartiodactyla	Mbuli	Sitatunga	Sitatunga	Tragelaphus spekei
Kizonki & Ibata, 2010	Salonga	Cetartiodactyla	Mbuli	Sitatunga	Sitatunga	Tragelaphus spekei
Ngabinzeke et al, 2014	Oshwe	Cetartiodactyla	Mbuli	Sitatunga	Sitatunga	Tragelaphus spekei
Kyamakya, Kashinda & Vitekere, 2018	Kisangani	Cetartiodactyla	Mbulimasuwa	Sitatunga	Sitatunga	Tragelaphus spekei
Henri Kimina Inkanamongo data, 2021	Inkanamongo	Cetartiodactyla	Mené	Cephalophe à dos jaune	Yellow-backed duiker	Cephalophus dorsalis
Henri Kimina Inkanamongo data, 2021	Inkanamongo	Carnivora	Mewu	Nandinie ou civette palmiste africaine	African palm civet	Nandinia binotata
Ngabinzeke et al, 2014	Oshwe	Primates	Mokomboso	Chimpanzé nain ou bonobo	Bonobo or pygmy chimpanzee	Pan paniscus
Bonyenge et al, 2007	Salonga	Primates	Mokomboso (Edja)	Chimpanzé nain ou bonobo	Bonobo or pygmy chimpanzee	Pan paniscus
Mbayma & Maisels, 2008	Salonga	Primates	Mokomboso (Edja)	Chimpanzé nain	Bonobo or pygmy chimpanzee	Pan paniscus
Henri Kimina Inkanamongo data, 2021	Inkanamongo	Rodentia	Motomba	Rat de Gambie	Giant pouched rat	Cricetomys gambianus
Kizonki & Ibata, 2010	Salonga	Rodentia	Motomba	Rat de Gambie	Giant pouched rat	Cricetomys gambianus
Kyamakya, Kashinda & Vitekere, 2018	Kisangani	Rodentia	Motomba	Rat de Gambie	Giant pouched rat	Cricetomys gambianus
Haart et al, 2008	Salonga	Cetartiodactyla	Mpakasa, Ngombo	Buffle de forêt	African forest buffalo	Syncerus caffer nanus
Inogwabini, 2006	Salonga	Cetartiodactyla	Mpambi	Céphalophe à front noir	Black-fronted duiker	Cephalophorus nigrifrons
Bonyenge et al, 2007	Salonga	Cetartiodactyla	Mpambi	Céphalophe de Peter	Peters' duiker	Cephalophorus callipygus
Henri Kimina Inkanamongo data, 2021	Inkanamongo	Cetartiodactyla	Mpambi	Cépholophe à front noir	Black-fronted duiker	Cephalophorus nigrifrons
Kizonki & Ibata, 2010	Salonga	Cetartiodactyla	Mpambi	Céphalophe de Peter	Peters' duiker	Cephalophorus callipygus
Mbayma & Maisels, 2008	Salonga	Cetartiodactyla	Mpambi	Céphalophe de Peter	Peters' duiker	Cephalophorus callipygus
Ngabinzeke et al, 2014	Oshwe	Cetartiodactyla	Mpambi	Céphalophe à front noir	Black-fronted duiker	Cephalophorus nigrifrons
Haart et al, 2008	Salonga	Cetartiodactyla	Mpambi, Mbengele	Céphalophe de Peter	Peters' duiker	Cephalophorus callipygus
Inogwabini, 2006	Salonga	Cetartiodactyla	Mpanga	Bongo	Bongo	Tragelaphus euryceros
Bonyenge et al, 2007	Salonga	Cetartiodactyla	Mpanga	Bongo	Bongo	Tragelaphus euryceros
Haart et al, 2008	Salonga	Cetartiodactyla	Mpanga	Bongo	Bongo	Tragelaphus euryceros
Kizonki & Ibata, 2010	Salonga	Primates	Mpanga	Bongo	Bongo	Tragelaphus euryceros
Mbayma & Maisels, 2008	Salonga	Cetartiodactyla	Mpanga	Bongo	Bongo	Tragelaphus euryceros
Ngabinzeke et al, 2014	Oshwe	Bird	Mpoa	Calao à casque noir	Black-casqued Hornbill	Ceratogymna atrata
Inogwabini, 2006	Salonga	Primates	Mpunga	Cercopithèque de Brazza	De Brazza's monkey	Cercopithecus neglectus
Kyamakya, Kashinda & Vitekere, 2018	Kisangani	Cetartiodactyla	Mulimbu	Céphalophe à dos jaune	Yellow-backed duiker	Cephalophus silvicultor
Inogwabini, 2006	Salonga	Rodentia	NA	Heliosciure à pattes rousses	Red-legged sun squirrel	Heliosciurus rufobrachium
Haart et al, 2008	Salonga	Rodentia	NA	Damans des arbres	Western tree hyrax	Dendrohyrax dorsalis
Haart et al, 2008	Salonga	Pholidota	NA	Pangolin à longue queue	African black-bellied pangolin or long-tailed pangolin	Phataginus tetradactyla
Haart et al, 2008	Salonga	Rodentia	NA	Grand écureuil de Stanger	Forest giant squirrel	Protoxerus stangeri
Kyamakya, Kashinda & Vitekere, 2018	Kisangani	Rodentia	Ndjiko	Athérure africain	African brush-tailed porcupine	Atherurus africanus
Inogwabini, 2006	Salonga	Proboscidea	Ndjoku	Eléphant de forêt	African forest elephant	Loxodonta africana cyclotis
Bonyenge et al, 2007	Salonga	Proboscidea	Ndjoku	Eléphant de forêt	African forest elephant	Loxodonta africana cyclotis
Haart et al, 2008	Salonga	Proboscidea	Ndjoku	Eléphant de forêt	African forest elephant	Loxodonta africana cyclotis
Kizonki & Ibata, 2010	Salonga	Proboscidea	Ndjoku	Eléphant de forêt	African forest elephant	Loxodonta africana cyclotis
Mbayma & Maisels, 2008	Salonga	Proboscidea	Ndjoku	Eléphant de forêt	African forest elephant	Loxodonta africana cyclotis
Ngabinzeke et al, 2014	Oshwe	Primates	Ngie	Cercopithèque de Wolf, Mone de Wolf ou Mone de Meyer	Wolf's mona monkey	Cercopithecus mona wolfi
Inogwabini, 2006	Salonga	Primates	Ngila	Mangabé noir ou Cercoèbe noir ou Lophocèbe noir	Black crested mangabey	Lophocebus aterrimus
Bonyenge et al, 2007	Salonga	Primates	Ngila	Mangabé noir ou Cercoèbe noir ou Lophocèbe noir	Black crested mangabey	Lophocebus aterrimus
Haart et al, 2008	Salonga	Primates	Ngila	Mangabé noir ou Cercoèbe noir ou Lophocèbe noir	Black crested mangabey	Lophocebus aterrimus
Kizonki & Ibata, 2010	Salonga	Primates	Ngila	Mangabé noir ou Cercoèbe noir ou Lophocèbe noir	Black crested mangabey	Lophocebus aterrimus
Mbayma & Maisels, 2008	Salonga	Primates	Ngila	Mangabé noir ou Cercoèbe noir ou Lophocèbe noir	Black crested mangabey	Lophocebus aterrimus
Inogwabini, 2006	Salonga	Cetartiodactyla	Ngombo	Buffle de forêt	African forest buffalo	Syncerus caffer nanus
Bonyenge et al, 2007	Salonga	Cetartiodactyla	Ngombo	Buffle de forêt	African forest buffalo	Syncerus caffer nanus
Mbayma & Maisels, 2008	Salonga	Cetartiodactyla	Ngombo	Buffle de forêt	African forest buffalo	Syncerus caffer nanus
Inogwabini, 2006	Salonga	Cetartiodactyla	Ngubu	Hippopotame	Hippopotamus	Hippopotamus amphibius
Kyamakya, Kashinda & Vitekere, 2018	Kisangani	Cetartiodactyla	Ngulu	Potamochère	Red river hog or bushpig	Potamochoerus porcus
Ngabinzeke et al, 2014	Oshwe	Squamata	Nguma	Python de Seba	Central African rock python	Python sebae
Henri Kimina Inkanamongo data, 2021	Inkanamongo	Pholidota	Nkala	Pangolin	NA	NA
Inogwabini, 2006	Salonga	Macroscelidea	Nkalamonyo	Pangolin à longue queue	African black-bellied pangolin or long-tailed pangolin	Phataginus tetradactyla
Inogwabini, 2006	Salonga	Pholidota	Nkalamonyo	Pangolin à écailles tricuspides ou pangolin commun	Three-cusped pangolin or African tree pangolins	Phataginus tricuspis
Haart et al, 2008	Salonga	Pholidota	Nkalamonyo	Pangolin à écailles tricuspides ou pangolin commun	Three-cusped pangolin or African tree pangolins	Phataginus tricuspis
Ngabinzeke et al, 2014	Oshwe	Pholidota	Nkambonyo	Pangolin à écailles tricuspides ou pangolin commun	Three-cusped pangolin or African tree pangolins	Phataginus tricuspis
Inogwabini, 2006	Salonga	Pholidota	Nkanga	Pangolin géant	Giant pangolin	Smutsia gigantea
Haart et al, 2008	Salonga	Primates	Nkatshu	Potto de Bosman	West African potto	Perodictus potto faustus
Inogwabini, 2006	Salonga	Primates	Nkatu	Potto de Bosman	West African potto	Perodictus potto faustus
Henri Kimina Inkanamongo data, 2021	Inkanamongo	Primates	Nkema	Cercopithèque	Cercopithecus	NA
Inogwabini, 2006	Salonga	Carnivora	Nkoi	Léopard	Leopard	Panthera pardus
Ngabinzeke et al, 2014	Oshwe	Primates	Nkolongo	Mangabey agile ou Cercocèbe agile ou Cercocèbe à crète	Agile mangabey	Cercocebus agilis
Henri Kimina Inkanamongo data, 2021	Inkanamongo	Carnivora	Nkoy	Léopard	Leopard	Panthera pardus
Haart et al, 2008	Salonga	Carnivora	Nkoy	Léopard	Leopard	Panthera pardus
Kizonki & Ibata, 2010	Salonga	Carnivora	Nkoy	Léopard	Leopard	Panthera pardus
Ngabinzeke et al, 2014	Oshwe	Cetartiodactyla	Nkulupa	Céphalophe bai ou céphalophe à dos noir	Bay duiker	Cephalophus dorsalis
Mbayma & Maisels, 2008	Salonga	Primates	Nsili	Cercopithèque ascagne	Red-tailed monkey	Cercopithecus ascanius
Haart et al, 2008	Salonga	Carnivora	Nsima	Genette tigrine	Blotched genet	Genetta tigrina
Kizonki & Ibata, 2010	Salonga	Carnivora	Nsina	Genette tigrine	Blotched genet	Genetta tigrina
Inogwabini, 2006	Salonga	Primates	Nsoli	Cercopithèque de Wolf, Mone de Wolf ou Mone de Meyer	Wolf's mona monkey	Cercopithecus mona wolfi
Bonyenge et al, 2007	Salonga	Primates	Nsoli	Cercopithèque ascagne	Red-tailed monkey	Cercopithecus ascanius
Haart et al, 2008	Salonga	Primates	Nsoli	Cercopithèque ascagne	Red-tailed monkey	Cercopithecus ascanius
Kizonki & Ibata, 2010	Salonga	Primates	Nsoli	Cercopithèque ascagne	Red-tailed monkey	Cercopithecus ascanius
Inogwabini, 2006	Salonga	Cetartiodactyla	Nsombo	Potamochère	Red river hog or bushpig	Potamochoerus porcus
Bonyenge et al, 2007	Salonga	Cetartiodactyla	Nsombo	Potamochère	Red river hog or bushpig	Potamochoerus porcus
Haart et al, 2008	Salonga	Cetartiodactyla	Nsombo	Potamochère	Red river hog or bushpig	Potamochoerus porcus
Kizonki & Ibata, 2010	Salonga	Cetartiodactyla	Nsombo	Potamochère	Red river hog or bushpig	Potamochoerus porcus
Mbayma & Maisels, 2008	Salonga	Cetartiodactyla	Nsombo	Potamochère	Red river hog or bushpig	Potamochoerus porcus
Ngabinzeke et al, 2014	Oshwe	Cetartiodactyla	Nsombo	Potamochère	Red river hog or bushpig	Potamochoerus porcus
Ngabinzeke et al, 2014	Oshwe	Rodentia	Simbiliki	Grand aulacode	Greater cane rat	Thryonomis swinderianus
Kyamakya, Kashinda & Vitekere, 2018	Kisangani	Primates	Sokomoto	Chimpanzé	Chimpanzee	Pan troglodytes
Henri Kimina Inkanamongo data, 2021	Inkanamongo	Primates	Tshile	Galago	Galago or bushbaby	NA
Inogwabini, 2006	Salonga	Carnivora	Yolonkoi	Serval	Serval	Felis serval
Inogwabini, 2006	Salonga	Afrosoricida	Yongo (Esofe)	Potamogale	Giant otter shrew	Potamogale velox
Haart et al, 2008	Salonga	Afrosoricida	Yoongo	Potamogale	Giant otter shrew	Potamogale velox

## Sheet: S10 Table References
Title	Authors	Year	Reference/Citation	Source	Page
Inventaire de grands mammifères et l'impact des humains. Station Wztsikengo et Yokelelo. Rapport de mission du 28 octobre au 07 décembre 2007, Bloc Nord Est PNS, Parc National de La Salonga, République Démocratique du Congo	Aime Bonyenge, Aubin N'Eie, Roby Boseke, Krey Wando & Didier Bowaka	2007	Bonyenge et al, 2007	https://carpe.umd.edu/sites/default/files/publications/8010001_EC_WildlifeSurvey_HumanImpactReport_Bonyenge_2007.pdf
Rapport de mission: atelier de formation des éducateurs environmentaux et de renforcement des capacités de relais communautaires de santé et du lancement de la campagne d'éducation environnementale dans le corridor de Monkoto. Paysage Salonga-Lukeni-Sankuru. Septembre 2009-Mars 2010. INCEF	Erik Kinzonzi & Saturnin Régis Ibata	2010	Kinzonzi & ibata, 2010.	https://issuu.com/incef/docs/rapport_formation_education	Table p 63-66
Characteristics of hunters and the socioeconomic importance of selling game on the survival of village households in the Kisangani- Forest Region (R.D.C.)	Consolate Kaswera Kyamakya, Richard Mendako Kashinda, Kasereka Vitekere	2018	Kyamakya, Kashinda & Vitekere, 2018	https://ijeab.com/detail/characteristics-of-hunters-and-the-socio-economic-importance-of-selling-game-on-the-survival-of-village-households-in-the-kisangani-forest-region-r-d-c/	P99 PDF (p394 article)
Technical report- The socioeconomic aspects of natural resource use and management by local communities in the Salonga-Lukenie-Sankuru landscape: guidelines for conservation and livelihood improvement. WWF- democratic Republic of Congo (DRC). Septembre 2006	Alejandra Colom	2006	Colom, 2006	https://www.researchgate.net/profile/Ale-Colom/publication/265013163_Salonga_Lukenie_Sankuru_socio-economic_landscape_report_for_WWF_and_USAID_CARPE_program/links/53fb76160cf2dca8fffe7249/Salonga-Lukenie-Sankuru-socio-economic-landscape-report-for-WWF-and-USAID-CARPE-program.pdf	p113
Rapport synthese des recensements des portions Nord-Est et Sud-Est du Parc National de la Salonga	G. Mbayma & F. Maisels	2008	Mbayma & Maisels, 2008	https://carpe.umd.edu/sites/default/files/publications/8010001_EC_Survey_MonitoringReport_Mbayma_Maisels_2008.pdf	p8
Consommation de produits d’origine animale dans la concession forestière 039/11 de la SODEFOR à Oshwe (R.D. Congo)	Ngabinzeke et al, 2014	2014	J. Semeki Ngabinzeke, J. Belani Masamba, R. Ntoto, M’Vubu & C. Vermeulen	https://orbi.uliege.be/handle/2268/165265	p152
Human Hunting and its Impact on Bonobos in the Salonga National Park, Democratic Republic of Congo	John Haart, Falk Grossmann, Ashley Vosper & Jose Hanga	2008	In The Bonobos: Behavior, Ecology, and Conservation- Springer 2008- T. Furuichi and J. Thompson (eds.)	https://link.springer.com/book/10.1007/978-0-387-74787-3
					p245
A Preliminary Checklist of Mammals and Plants: Conservation Status of Some Species in Salonga National Park	Bilia-Isia Inogwabini	2006	Inogwabini, 2006	https://public.websites.umich.edu/~esupdate/julysept2006/23_3_Bila-Isia_Abstract.pdf	p114
Result not consistent with other studies
Names based on our study in Inkanamongo in 2021
